# Supplementary material for: Personality traits, self-efficacy, and friendship establishment: Group characteristics and network clustering of college students’ friendships
Source: Front Psychol. 2022 Sep 2;13:916938. doi: 10.3389/fpsyg.2022.916938 (PMC9480517; doi:10.3389/fpsyg.2022.916938)
Supplement: Supplementary file 1 [file Data_Sheet_1.xlsx]

## Sheet: Sheet1
编码	gender	GSES	ises	personality	personality classification	indegree	outdegree	Faxtion
1	1	36	52	4	1-C	6	1	Faxtion-2
2	2	28	40	3	2-S	2	2	Faxtion-7
3	2	31	44	3	3-S	5	18	Faxtion-5
4	2	30	46	3	4-S	5	4	Faxtion-3
5	2	33	48	4	5-C	5	3	Faxtion-3
6	1	34	62	1	6-D	13	13	Faxtion-6
7	1	35	56	2	7-S	5	3	Faxtion-6
8	2	36	78	4	8-C	11	11	Faxtion-8
9	2	32	32	3	9-S	3	5	Faxtion-6
10	1	36	48	3	10-S	5	8	Faxtion-6
11	2	36	64	3	11-S	4	4	Faxtion-1
12	2	33	52	4	12-C	2	1	Faxtion-7
13	2	32	56	4	13-S	3	2	Faxtion-3
14	2	27	52	3	14-S	6	3	Faxtion-5
15	1	44	58	1	15-D	3	7	Faxtion-6
16	2	35	56	3	16-S	8	4	Faxtion-3
17	2	35	54	2	17-I	5	5	Faxtion-3
18	2	31	56	3	18-S	4	6	Faxtion-6
19	2	32	42	2	19-I	3	4	Faxtion-2
20	2	30	46	4	20-C	4	3	Faxtion-1
21	2	26	36	3	21-S	3	3	Faxtion-1
22	2	0	62	4	22-C	2	11	Faxtion-7
23	2	40	72	2	23-I	9	2	Faxtion-7
24	2	36	62	2	24-I	9	13	Faxtion-5
25	2	27	34	4	25-C	3	2	Faxtion-2
26	2	39	52	3	26-S	3	3	Faxtion-6
27	1	33	48	4	27-C	4	2	Faxtion-4
28	2	42	58	2	28-I	6	3	Faxtion-8
29	2	34	58	3	29-S	5	8	Faxtion-1
30	2	30	50	4	30-C	5	4	Faxtion-3
31	2	34	64	4	31-C	10	5	Faxtion-3
32	1	38	68	2	32-I	7	7	Faxtion-4
33	2	37	50	4	33-C	4	5	Faxtion-5
34	1	32	54	2	34-I	7	3	Faxtion-6
35	2	42	48	2	35-I	3	3	Faxtion-1
36	1	29	52	3	36-S	2	3	Faxtion-8
37	2	36	56	0	37-O	10	7	Faxtion-1
38	2	36	74	2	38-I	16	2	Faxtion-6
39	2	30	54	3	39-S	7	9	Faxtion-1
40	1	28	40	3	40-S	4	5	Faxtion-8
41	1	26	40	3	41-S	2	1	Faxtion-2
42	1	29	54	2	42-I	6	1	Faxtion-2
43	1	31	52	3	43-S	15	2	Faxtion-4
44	2	39	70	2	44-I	6	14	Faxtion-5
45	2	28	36	3	45-S	0	1	Faxtion-7
46	2	36	58	2	46-I	9	3	Faxtion-5
47	2	33	50	3	47-S	2	4	Faxtion-1
48	2	35	68	3	48-S	9	9	Faxtion-3
49	2	33	50	2	49-S	7	6	Faxtion-6
50	2	33	54	2	50-O	6	4	Faxtion-7
51	2	35	64	4	51-C	5	10	Faxtion-2
52	1	35	42	4	52-C	8	4	Faxtion-4
53	2	32	58	2	53-I	7	3	Faxtion-5
54	2	37	60	3	54-S	2	1	Faxtion-8
55	2	41	66	2	55-I	10	14	Faxtion-8
56	2	29	48	3	56-S	6	5	Faxtion-3
57	2	31	42	3	57-S	4	4	Faxtion-8
58	1	30	54	2	58-I	4	6	Faxtion-4
59	2	31	52	3	59-S	5	7	Faxtion-5
60	2	28	42	3	60-S	4	5	Faxtion-7
61	2	43	60	3	61-S	3	3	Faxtion-1
62	2	28	46	4	62-C	3	5	Faxtion-2
63	2	34	64	2	63-I	2	10	Faxtion-7
64	1	35	62	3	64-S	5	12	Faxtion-4
65	2	39	70	2	65-I	7	12	Faxtion-8
66	1	34	28	0	66-O	2	3	Faxtion-2
67	1	39	62	0	67-O	11	10	Faxtion-4
68	2	27	54	3	68-S	2	1	Faxtion-7
69	1	33	50	3	69-S	5	3	Faxtion-8
70	1	32	52	3	70-S	6	9	Faxtion-8
71	1	37	60	3	71-S	5	3	Faxtion-2
72	1	38	64	1	72-D	10	10	Faxtion-4
73	2	34	60	3	73-S	4	4	Faxtion-2
74	2	32	52	3	74-S	4	1	Faxtion-7
75	1	30	62	2	75-I	6	5	Faxtion-6
76	2	37	60	2	76-I	12	11	Faxtion-8
77	1	40	74	2	77-I	6	14	Faxtion-4
78	2	33	60	3	78-S	3	3	Faxtion-1
79	2	31	54	2	79-I	3	3	Faxtion-3
80	2	33	54	2	80-D	5	4	Faxtion-5
81	1	40	62	2	81-I	4	9	Faxtion-4
82	2	31	54	2	82-I	4	4	Faxtion-3
