# Supplementary material for: Personality traits, self-efficacy, and friendship establishment: Group characteristics and network clustering of college students’ friendships
Source: Front Psychol. 2022 Sep 2;13:916938. doi: 10.3389/fpsyg.2022.916938 (PMC9480517; doi:10.3389/fpsyg.2022.916938)
Supplement: Supplementary file 2 [file Data_Sheet_2.xlsx]

## Sheet: Sheet1
ID	gender	personality	Faxtion	Core/Periphery	Personality Classification	ID NEW
X1	1	4	Faxtion-2	0	1-C	1
X2	2	3	Faxtion-7	0	2-S	2
X3	2	3	Faxtion-5	1	3-S	3
X4	2	3	Faxtion-3	0	4-S	4
X5	2	4	Faxtion-3	0	5-C	5
X6	1	1	Faxtion-6	1	6-D	6
X7	1	3	Faxtion-6	0	7-S	7
X8	2	4	Faxtion-8	1	8-C	8
X9	2	3	Faxtion-6	0	9-S	9
X10	1	3	Faxtion-6	0	10-S	10
X11	2	3	Faxtion-1	0	11-S	11
X12	2	4	Faxtion-7	0	12-C	12
X13	2	3	Faxtion-3	0	13-S	13
X14	2	3	Faxtion-5	0	14-S	14
X15	1	1	Faxtion-6	0	15-D	15
X16	2	3	Faxtion-3	0	16-S	16
X17	2	2	Faxtion-3	0	17-I	17
X18	2	3	Faxtion-6	0	18-S	18
X19	2	2	Faxtion-2	0	19-I	19
X20	2	4	Faxtion-1	0	20-C	20
X21	2	3	Faxtion-1	0	21-S	21
X22	2	4	Faxtion-7	0	22-C	22
X23	2	2	Faxtion-7	0	23-I	23
X24	2	2	Faxtion-5	1	24-I	24
X25	2	4	Faxtion-2	0	25-C	25
X26	2	3	Faxtion-6	0	26-S	26
X27	1	4	Faxtion-4	0	27-C	27
X28	2	2	Faxtion-8	0	28-I	28
X29	2	3	Faxtion-1	0	29-S	29
X30	2	4	Faxtion-3	0	30-C	30
X31	2	4	Faxtion-3	0	31-C	31
X32	1	2	Faxtion-4	1	32-I	32
X33	2	4	Faxtion-5	0	33-C	33
X34	1	2	Faxtion-6	0	34-I	34
X35	2	2	Faxtion-1	0	35-I	35
X36	1	3	Faxtion-8	0	36-S	36
X37	2	0	Faxtion-1	1	37-O	37
X38	2	2	Faxtion-6	1	38-I	38
X39	2	3	Faxtion-1	1	39-S	39
X40	1	3	Faxtion-8	0	40-S	40
X41	1	3	Faxtion-2	0	41-S	41
X42	1	2	Faxtion-2	0	42-I	42
X43	1	3	Faxtion-4	1	43-S	43
X44	2	2	Faxtion-5	1	44-I	44
X45	2	3	Faxtion-7	0	45-S	45
X46	2	2	Faxtion-5	1	46-I	46
X47	2	3	Faxtion-1	0	47-S	47
X48	2	3	Faxtion-3	1	48-S	48
X49	2	3	Faxtion-6	0	49-S	49
X50	2	0	Faxtion-7	0	50-O	50
X51	2	4	Faxtion-2	0	51-C	51
X52	1	4	Faxtion-4	1	52-C	52
X53	2	2	Faxtion-5	0	53-I	53
X54	2	3	Faxtion-8	0	54-S	54
X55	2	2	Faxtion-8	1	55-I	55
X56	2	3	Faxtion-3	0	56-S	56
X57	2	3	Faxtion-8	0	57-S	57
X58	1	2	Faxtion-4	0	58-I	58
X59	2	3	Faxtion-5	0	59-S	59
X60	2	3	Faxtion-7	0	60-S	60
X61	2	3	Faxtion-1	0	61-S	61
X62	2	4	Faxtion-2	0	62-C	62
X63	2	2	Faxtion-7	0	63-I	63
X64	1	3	Faxtion-4	1	64-S	64
X65	2	2	Faxtion-8	1	65-I	65
X66	1	0	Faxtion-2	0	66-O	66
X67	1	0	Faxtion-4	1	67-O	67
X68	2	3	Faxtion-7	0	68-S	68
X69	1	3	Faxtion-8	0	69-S	69
X70	1	3	Faxtion-8	1	70-S	70
X71	1	3	Faxtion-2	0	71-S	71
X72	1	1	Faxtion-4	1	72-D	72
X73	2	3	Faxtion-2	0	73-S	73
X74	2	3	Faxtion-7	0	74-S	74
X75	1	2	Faxtion-6	0	75-I	75
X76	2	2	Faxtion-8	1	76-I	76
X77	1	2	Faxtion-4	1	77-I	77
X78	2	3	Faxtion-1	0	78-S	78
X79	2	2	Faxtion-3	0	79-I	79
X80	2	1	Faxtion-5	0	80-D	80
X81	1	2	Faxtion-4	0	81-I	81
X82	2	2	Faxtion-3	0	82-I	82
