# Supplementary material for: Personality traits, self-efficacy, and friendship establishment: Group characteristics and network clustering of college students’ friendships
Source: Front Psychol. 2022 Sep 2;13:916938. doi: 10.3389/fpsyg.2022.916938 (PMC9480517; doi:10.3389/fpsyg.2022.916938)
Supplement: Supplementary file 5 [file Data_Sheet_5.xlsx]

## Sheet: Sheet1
ID	SCSE	Core/Periphery	Personality Classification	ID NEW
X1	52	0	1-C	1
X2	40	0	2-S	2
X3	44	1	3-S	3
X4	46	0	4-S	4
X5	48	0	5-C	5
X6	62	1	6-D	6
X7	56	0	7-S	7
X8	78	1	8-C	8
X9	32	0	9-S	9
X10	48	0	10-S	10
X11	64	0	11-S	11
X12	52	0	12-C	12
X13	56	0	13-S	13
X14	52	0	14-S	14
X15	58	0	15-D	15
X16	56	0	16-S	16
X17	54	0	17-I	17
X18	56	0	18-S	18
X19	42	0	19-I	19
X20	46	0	20-C	20
X21	36	0	21-S	21
X22	62	0	22-C	22
X23	72	0	23-I	23
X24	62	1	24-I	24
X25	34	0	25-C	25
X26	52	0	26-S	26
X27	48	0	27-C	27
X28	58	0	28-I	28
X29	58	0	29-S	29
X30	50	0	30-C	30
X31	64	0	31-C	31
X32	68	1	32-I	32
X33	50	0	33-C	33
X34	54	0	34-I	34
X35	48	0	35-I	35
X36	52	0	36-S	36
X37	56	1	37-O	37
X38	74	1	38-I	38
X39	54	1	39-S	39
X40	40	0	40-S	40
X41	40	0	41-S	41
X42	54	0	42-I	42
X43	52	1	43-S	43
X44	70	1	44-I	44
X45	36	0	45-S	45
X46	58	1	46-I	46
X47	50	0	47-S	47
X48	68	1	48-S	48
X49	50	0	49-S	49
X50	54	0	50-O	50
X51	64	0	51-C	51
X52	42	1	52-C	52
X53	58	0	53-I	53
X54	60	0	54-S	54
X55	66	1	55-I	55
X56	48	0	56-S	56
X57	42	0	57-S	57
X58	54	0	58-I	58
X59	52	0	59-S	59
X60	42	0	60-S	60
X61	60	0	61-S	61
X62	46	0	62-C	62
X63	64	0	63-I	63
X64	62	1	64-S	64
X65	70	1	65-I	65
X66	28	0	66-O	66
X67	62	1	67-O	67
X68	54	0	68-S	68
X69	50	0	69-S	69
X70	52	1	70-S	70
X71	60	0	71-S	71
X72	64	1	72-D	72
X73	60	0	73-S	73
X74	52	0	74-S	74
X75	62	0	75-I	75
X76	60	1	76-I	76
X77	74	1	77-I	77
X78	60	0	78-S	78
X79	54	0	79-I	79
X80	54	0	80-D	80
X81	62	0	81-I	81
X82	54	0	82-I	82
