# Supplementary material for: Personality traits, self-efficacy, and friendship establishment: Group characteristics and network clustering of college students’ friendships
Source: Front Psychol. 2022 Sep 2;13:916938. doi: 10.3389/fpsyg.2022.916938 (PMC9480517; doi:10.3389/fpsyg.2022.916938)
Supplement: Supplementary file 9 [file Data_Sheet_9.csv]

gender	ises	personality
1	52	4
2	40	3
2	44	3
2	46	3
2	48	4
1	62	1
1	56	2
2	78	4
2	32	3
1	48	3
2	64	3
2	52	4
2	56	4
2	52	3
1	58	1
2	56	3
2	54	2
2	56	3
2	42	2
2	46	4
2	36	3
2	62	4
2	72	2
2	62	2
2	34	4
2	52	3
1	48	4
2	58	2
2	58	3
2	50	4
2	64	4
1	68	2
2	50	4
1	54	2
2	48	2
1	52	3
2	56	0
2	74	2
2	54	3
1	40	3
1	40	3
1	54	2
1	52	3
2	70	2
2	36	3
2	58	2
2	50	3
2	68	3
2	50	2
2	54	2
2	64	4
1	42	4
2	58	2
2	60	3
2	66	2
2	48	3
2	42	3
1	54	2
2	52	3
2	42	3
2	60	3
2	46	4
2	64	2
1	62	3
2	70	2
1	28	0
1	62	0
2	54	3
1	50	3
1	52	3
1	60	3
1	64	1
2	60	3
2	52	3
1	62	2
2	60	2
1	74	2
2	60	3
2	54	2
2	54	2
1	62	2
2	54	2
